# Supplementary material for: The development of a multiplex recombinase polymerase amplification reaction to detect the most common causative agents of eumycetoma
Source: Eur J Clin Microbiol Infect Dis. 2025 Apr 30;44(7):1705–14. doi: 10.1007/s10096-025-05134-4 (PMC12241255; doi:10.1007/s10096-025-05134-4)
Supplement: Supplementary file 2 — Supplementary Material 2 [file 10096_2025_5134_MOESM2_ESM.xlsx]

## Sheet: Table 1
Species	Count
Madurella mycetomatis	44
Madurella pseudomycetomatis	4
Madurella fahalii	3
Madurella tropicana	3
Falciformispora senegalensis	6
Falciformispora tompkinsii	1
Trematosphaeria Grisea	5
Medicopsis Romeroi	3
Scedosporium boydii	1
Exophiala spinifera	1
Actinomadura pelletieri	1
Actinomadura madurae	1
Streptomyces sudanensis	1
Streptomyces somaliensis	1
Nocardia brasiliensis	1

## Sheet: Table 2
Product	Price/product	Amount	Work concentration	Units/product	Units/reaction	Nr. Of reactions possible	Price/reaction	Price/1/4 reaction
RPA exo kit	448.91	1 kit		96 reactions	1	96	4.67615	1.16904
Probe Mm	441.81	40 nmol	10 µM	1040	0.6 µL	1733.33	0.25489	0.0637226
Probe Fs	481.43	40 nmol	10 µM	1486	0.6 µL	2476.67	0.194386	0.0485966
Probe ITS	516.65	40 nmol	10 µM	1174	0.6 µL	1956.67	0.264046	0.0660115
Primer Fw	5.98	40 nmol	50 µM	6500	1 µL	6500	0.00092	0.00023
Primer Rv	8.58	40 nmol	50 µM	6080	1 µL	6080	0.00141118	0.000352796
Total reaction costs							5.3918	1.34795
lightcycler plates roche	433.99	50 plates		50	1	50	8.6798	8.6798
EasyStrip™ Plus Tube Strip with Attached Ultra Clear Caps	426	250 strips of 8 tubes		2000	1	2000	0.213	0.213

## Sheet: S. Table 1
Species	Isolate
Madurella mycetomatis	CBS 109801T
	CBS 247.48
	CBS 102792
	CBS 116298
	CBS 116909
	CBS 132419 (I1)
	mm10
	mm13
	mm16
	mm18
	mm22
	mm25
	mm28
	mm29
	mm30
	mm31
	mm33
	mm35
	mm36
	mm39
	mm41
	mm44
	mm45S
	mm45R
	mm46
	mm49
	mm50
	mm52
	mm54
	mm56
	mm58
	mm63
	mm64
	mm68
	mm71
	mm73
	mm83
	mm55(2005)
	mm55
	SO1
	I1
	P2
	t606931
	Peru72012
Madurella pseudomycetomatis	CBS 129177T
	CBS 216.29
	Mex2A
	Mex3A
Madurella fahalii	CBS 129176T
	CBS 102793
	mm27
Madurella tropicana	CBS 201.38T
	CBS 206.47
	CBS 219.92
Falciformispora senegalensis	CBS 132257
	CBS 132272
	CBS 197.97
	CBS 198.97
	mm3
	mm42
Falciformispora tompkinsii	CBS 200.79
Medicopsis Romeroi	CBS 252.60 T
	CBS 122784
	CBS 135987
Trematosphaeria Grisea	CBS 246.66
	CBS 120271 (?)
	CBS 135984
	CBS 135985
	CBS 136543
Scedosporium boydii	620-16
Exophiala spinifera	I2
Actinomadura pelletieri	DSM43383
Actinomadura madurae	DSM43067
Streptomyces sudanensis	DSM43912
Streptomyces somaliensis	DSM40738
Nocardia brasiliensis	DSM47538

## Sheet: S. Table 2
Accession number	Description
>NR_168785.1	Falciformispora aquatica MFLUCC 18-0212 ITS region from TYPE material
>NR_168245.1	Falciformispora uttaraditensis MFLUCC 19-0485 ITS region from TYPE material
>NR_165587.1	Madurella fahalii CBS 129176 ITS region from TYPE material
>NR_164219.1	Chaetomidium leptoderma CBS 538.74 ITS region from TYPE material
>NR_144862.1	Chaetomium pilosum CBS 335.67 ITS region from TYPE material
>NR_137791.1	Madurella tropicana CBS 201.38 ITS region from TYPE material
>NR_132041.1	Falciformispora tompkinsii CBS 200.79 ITS region from TYPE material
>MW542679.1	Madurella mycetomatis isolate CBS116298 internal transcribed spacer 1 partial sequence 5.8S ribosomal RNA gene complete sequence and internal transcribed spacer 2 partial sequence
>MW541890.1	Madurella mycetomatis isolate I11 internal transcribed spacer 1 partial sequence 5.8S ribosomal RNA gene complete sequence and internal transcribed spacer 2 partial sequence
>MW541888.1	Madurella mycetomatis isolate AL1 internal transcribed spacer 1 partial sequence 5.8S ribosomal RNA gene complete sequence and internal transcribed spacer 2 partial sequence
>MW538038.1	Madurella mycetomatis isolate CBS 132264 (mm26) small subunit ribosomal RNA gene partial sequence internal transcribed spacer 1 5.8S ribosomal RNA gene and internal transcribed spacer 2 complete sequence and large subunit ribosomal RNA gene partial sequence
>MW520456.1	Madurella mycetomatis isolate CBS 132267 (mm30) small subunit ribosomal RNA gene partial sequence internal transcribed spacer 1 5.8S ribosomal RNA gene and internal transcribed spacer 2 complete sequence and large subunit ribosomal RNA gene partial sequence
>MW520455.1	Madurella mycetomatis isolate CBS 132271 (mm41) small subunit ribosomal RNA gene partial sequence internal transcribed spacer 1 5.8S ribosomal RNA gene and internal transcribed spacer 2 complete sequence and large subunit ribosomal RNA gene partial sequence
>MW520454.1	Madurella mycetomatis isolate CBS 132270 (mm36) small subunit ribosomal RNA gene partial sequence internal transcribed spacer 1 5.8S ribosomal RNA gene and internal transcribed spacer 2 complete sequence and large subunit ribosomal RNA gene partial sequence
>MW520453.1	Madurella mycetomatis isolate P1 small subunit ribosomal RNA gene partial sequence internal transcribed spacer 1 5.8S ribosomal RNA gene and internal transcribed spacer 2 complete sequence and large subunit ribosomal RNA gene partial sequence
>MW520452.1	Madurella mycetomatis isolate CBS 132273 (mm44) small subunit ribosomal RNA gene partial sequence internal transcribed spacer 1 5.8S ribosomal RNA gene and internal transcribed spacer 2 complete sequence and large subunit ribosomal RNA gene partial sequence
>MW513510.1	Madurella mycetomatis isolate CBS 132260 (mm14) small subunit ribosomal RNA gene partial sequence internal transcribed spacer 1 5.8S ribosomal RNA gene and internal transcribed spacer 2 complete sequence and large subunit ribosomal RNA gene partial sequence
>MW494400.1	Madurella mycetomatis isolate mm 25 small subunit ribosomal RNA gene partial sequence internal transcribed spacer 1 5.8S ribosomal RNA gene and internal transcribed spacer 2 complete sequence and large subunit ribosomal RNA gene partial sequence
>MK926824.1	Madurella tropicana strain CBS 201.38 18S ribosomal RNA gene partial sequence internal transcribed spacer 1 5.8S ribosomal RNA gene and internal transcribed spacer 2 complete sequence and 28S ribosomal RNA gene partial sequence
>MH862835.1	Madurella mycetomatis strain CBS 109801 small subunit ribosomal RNA gene partial sequence internal transcribed spacer 1 5.8S ribosomal RNA gene and internal transcribed spacer 2 complete sequence and large subunit ribosomal RNA gene partial sequence
>MH861200.1	Falciformispora tompkinsii strain CBS 201.79 small subunit ribosomal RNA gene partial sequence internal transcribed spacer 1 5.8S ribosomal RNA gene and internal transcribed spacer 2 complete sequence and large subunit ribosomal RNA gene partial sequence
>MH858130.1	Chaetomium globosum strain CBS 160.62 small subunit ribosomal RNA gene partial sequence internal transcribed spacer 1 5.8S ribosomal RNA gene and internal transcribed spacer 2 complete sequence and large subunit ribosomal RNA gene partial sequence
>KF366445.1	Trematosphaeria grisea strain V-0206-72 18S ribosomal RNA gene partial sequence internal transcribed spacer 1 5.8S ribosomal RNA gene and internal transcribed spacer 2 complete sequence and 28S ribosomal RNA gene partial sequence
>KF366444.1	Trematosphaeria grisea strain CBS 136537 18S ribosomal RNA gene partial sequence internal transcribed spacer 1 5.8S ribosomal RNA gene and internal transcribed spacer 2 complete sequence and 28S ribosomal RNA gene partial sequence
>KF015677.1	Falciformispora senegalensis strain CBS 197.79 18S ribosomal RNA gene partial sequence internal transcribed spacer 1 5.8S ribosomal RNA gene and internal transcribed spacer 2 complete sequence and 28S ribosomal RNA gene partial sequence
>KF015676.1	Falciformispora senegalensis strain CBS 132257 18S ribosomal RNA gene partial sequence internal transcribed spacer 1 5.8S ribosomal RNA gene and internal transcribed spacer 2 complete sequence and 28S ribosomal RNA gene partial sequence
>KF015675.1	Falciformispora senegalensis strain CBS 198.79 18S ribosomal RNA gene partial sequence internal transcribed spacer 1 5.8S ribosomal RNA gene and internal transcribed spacer 2 complete sequence and 28S ribosomal RNA gene partial sequence
>KF015674.1	Falciformispora senegalensis strain CBS 132272 18S ribosomal RNA gene partial sequence internal transcribed spacer 1 5.8S ribosomal RNA gene and internal transcribed spacer 2 complete sequence and 28S ribosomal RNA gene partial sequence
>KF015673.1	Falciformispora senegalensis strain CBS 196.79 18S ribosomal RNA gene partial sequence internal transcribed spacer 1 5.8S ribosomal RNA gene and internal transcribed spacer 2 complete sequence and 28S ribosomal RNA gene partial sequence
>KF015672.1	Falciformispora senegalensis strain CBS 199.79 18S ribosomal RNA gene partial sequence internal transcribed spacer 1 5.8S ribosomal RNA gene and internal transcribed spacer 2 complete sequence and 28S ribosomal RNA gene partial sequence
>KF015671.1	Falciformispora tompkinsii strain CBS 201.79 18S ribosomal RNA gene partial sequence internal transcribed spacer 1 5.8S ribosomal RNA gene and internal transcribed spacer 2 complete sequence and 28S ribosomal RNA gene partial sequence
>KF015670.1	Falciformispora tompkinsii strain CBS 200.79 18S ribosomal RNA gene partial sequence internal transcribed spacer 1 5.8S ribosomal RNA gene and internal transcribed spacer 2 complete sequence and 28S ribosomal RNA gene partial sequence
>KF015669.1	Trematosphaeria pertusa strain CBS 122371 18S ribosomal RNA gene partial sequence internal transcribed spacer 1 5.8S ribosomal RNA gene and internal transcribed spacer 2 complete sequence and 28S ribosomal RNA gene partial sequence
>KF015668.1	Trematosphaeria pertusa strain CBS 122368 18S ribosomal RNA gene partial sequence internal transcribed spacer 1 5.8S ribosomal RNA gene and internal transcribed spacer 2 complete sequence and 28S ribosomal RNA gene partial sequence
>KF015663.1	Trematosphaeria grisea strain CBS 135982 18S ribosomal RNA gene partial sequence internal transcribed spacer 1 5.8S ribosomal RNA gene and internal transcribed spacer 2 complete sequence and 28S ribosomal RNA gene partial sequence
>KF015662.1	Trematosphaeria grisea strain CBS 332.50 18S ribosomal RNA gene partial sequence internal transcribed spacer 1 5.8S ribosomal RNA gene and internal transcribed spacer 2 complete sequence and 28S ribosomal RNA gene partial sequence
>KF015661.1	Trematosphaeria grisea strain CBS 246.66 18S ribosomal RNA gene partial sequence internal transcribed spacer 1 5.8S ribosomal RNA gene and internal transcribed spacer 2 complete sequence and 28S ribosomal RNA gene partial sequence
>KF015660.1	Trematosphaeria grisea strain CBS 120271 18S ribosomal RNA gene partial sequence internal transcribed spacer 1 5.8S ribosomal RNA gene and internal transcribed spacer 2 complete sequence and 28S ribosomal RNA gene partial sequence
>JX280861.1	Madurella mycetomatis strain CBS 110359 18S ribosomal RNA gene partial sequence internal transcribed spacer 1 5.8S ribosomal RNA gene and internal transcribed spacer 2 complete sequence and 28S ribosomal RNA gene partial sequence
>JN573175.1	Chaetomidium gallecicum strain CBS 113.678 18S ribosomal RNA gene partial sequence internal transcribed spacer 1 5.8S ribosomal RNA gene and internal transcribed spacer 2 complete sequence and 28S ribosomal RNA gene partial sequence
>EU815933.1	Madurella pseudomycetomatis (nom. inval.) strain TMMU3956 18S ribosomal RNA gene partial sequence internal transcribed spacer 1 5.8S ribosomal RNA gene and internal transcribed spacer 2 complete sequence and 28S ribosomal RNA gene partial sequence
>CATOVQ010000201.1	Madurella mycetomatis genome assembly contig: I11_V300027212_201 whole genome shotgun sequence
>CATOVO010000243.1	Madurella mycetomatis genome assembly contig: SO1_243 whole genome shotgun sequence
>CATOVN010000222.1	Madurella mycetomatis genome assembly contig: Peru72012222 whole genome shotgun sequence
>AB449670.1	Chaetomium globosum genes for SSU rRNA ITS1 5.8S rRNA ITS2 LSU rRNA partial and complete sequence strain: IFM 54755

## Sheet: S. Table 3
Isolate	Species	FAM (Cp)	HRX (Cp)	Cy5 (Cp)
mm10	Madurella mycetomatis	8.52		11.97
mm13	Madurella mycetomatis	10.54		15.32
mm16	Madurella mycetomatis	7.5		9.91
mm18	Madurella mycetomatis	8.8		11.49
mm22	Madurella mycetomatis	8.68		11.91
mm25	Madurella mycetomatis	7.88		10.42
mm28	Madurella mycetomatis	7.46		10.45
mm29	Madurella mycetomatis	8.25		11
mm30	Madurella mycetomatis	10.75		14.65
mm31	Madurella mycetomatis	11.27		15.13
mm33	Madurella mycetomatis	8.13		11.07
mm35	Madurella mycetomatis	8.37		10.9
mm36	Madurella mycetomatis	9.83		13.35
mm39	Madurella mycetomatis	8.6		11.65
mm41	Madurella mycetomatis	8.09		10.91
mm44	Madurella mycetomatis	8.87		11.94
mm45S	Madurella mycetomatis	7.89		10.74
mm45R	Madurella mycetomatis	8.18		11.16
mm46	Madurella mycetomatis	8.94		12.21
mm49	Madurella mycetomatis	8.85		11.89
mm50	Madurella mycetomatis	8.51		11.39
mm52	Madurella mycetomatis	9.33		12.84
mm54	Madurella mycetomatis	10.09		13.78
mm56	Madurella mycetomatis	10.4		14.79
mm58	Madurella mycetomatis	9.93		13.89
mm63	Madurella mycetomatis	9.33		12.66
mm64	Madurella mycetomatis	8.92		12.25
mm68	Madurella mycetomatis	9.58		12.79
mm71	Madurella mycetomatis	8.92		12.28
mm73	Madurella mycetomatis	9.69		13.01
mm83	Madurella mycetomatis	7.85		11.58
mm55(2005)	Madurella mycetomatis	10.99		15.92
mm55	Madurella mycetomatis	10.02		14.26
SO1	Madurella mycetomatis	10.02		13.5
I1	Madurella mycetomatis	11.25		16.93
P2	Madurella mycetomatis	8.62		11.95
t606931	Madurella mycetomatis	9.1		12.54
CBS 109801T	Madurella mycetomatis	8.7		12.07
CBS 247.48	Madurella mycetomatis	9.46		12.73
CBS 102792	Madurella mycetomatis	9.64		13
CBS 116298	Madurella mycetomatis	9.97		14.35
CBS 116909	Madurella mycetomatis	11.77		17.87
CBS 132419 (I1)	Madurella mycetomatis	11.88		17.44
Peru72012	Madurella mycetomatis	12.31		17.71
CBS 129177T	Madurella pseudomycetomatis			13.76
CBS 216.29	Madurella pseudomycetomatis			16.96
Mex2A	Madurella pseudomycetomatis			12.77
Mex3A	Madurella pseudomycetomatis			16.93
CBS 129176T	Madurella fahalii			11.02
CBS 102793	Madurella fahalii			14.3
mm27	Madurella fahalii			9.41
CBS 201.38T	Madurella tropicana			16.92
CBS 206.47	Madurella tropicana			17.58
CBS 219.92	Madurella tropicana			9.96
CBS 132257	Falciformispora senegalensis		8.83	15.89
CBS 132272	Falciformispora senegalensis		6.14	10.7
CBS 197.97	Falciformispora senegalensis		8.49	14.81
CBS 198.97	Falciformispora senegalensis		7.96	14.34
mm3	Falciformispora senegalensis		7.82	13.96
mm42	Falciformispora senegalensis		6.99	13.89
CBS 200.79	Falciformispora tompkinsii			14.03
CBS 252.60T	Medicopsis Romeroi			10.18
CBS 122784	Medicopsis Romeroi			15.53
CBS 135987	Medicopsis Romeroi			11.14
CBS 246.66	Trematosphaeria Grisea			13.64
CBS 120271 (?)	Trematosphaeria Grisea			14.18
CBS 135984	Trematosphaeria Grisea			17.16
CBS 135985	Trematosphaeria Grisea			11.98
CBS 136543	Trematosphaeria Grisea			13.05
620-16	Scedosporium boydii			11.68
I2	Exophiala spinifera			15.87
DSM43383	Actinomadura pelletieri
DSM43067	Actinomadura madurae
DSM43912	Streptomyces sudanensis
DSM40738	Streptomyces somaliensis
DSM47538	Nocardia brasiliensis
Mean		9.28265	7.64902	13.0833
Lowest Cp		7.46	6.14	9.41
Highest Cp		12.31	8.83	17.87

## Sheet: S. Table 4
Overview limit of detection - Singleplex RPA
LOD MM55	Mm probe
Concentration (ng)	Ct value 1	Ct value 2	Ct value 3	Concentration (ng)	Average Ct	Stdev	Signal ratio
10	4.75	6.82	6.97	10	6.18	1.24069	100
1	5.68	6.85	6.97	1	6.5	0.712671	100
0.1	6.5	8.62	8.53	0.1	7.88333	1.19885	100
0.01	8.13	11.11	10.78	0.01	10.0067	1.6336	100
0.001	11.91	-	17.45	0.001	14.68	3.91737	66.6667
0.0001	-	-	-	0.0001	-	-	0
1e-05	-	-	-	1e-05	-	-	0
LOD CBS 132272	Fs probe
Concentration (ng)	Ct value 1	Ct value 2	Ct value 3	Concentration (ng)	Average Ct	Stdev	Signal ratio
10	5.89	6.22	5.03	10	5.71333	0.614356	100
1	7.05	8.4	5.78	1	7.07667	1.3102	100
0.1	8.65	7.79	6.66	0.1	7.7	0.998048	100
0.01	10.58	9.81	10.61	0.01	10.3333	0.453468	100
0.001	14.91	13.72	10.7	0.001	13.11	2.17028	100
0.0001	-	-	15.77	0.0001	15.77	-	33.3333
1e-05	-	-	-	1e-05	-	-	0
LOD CBS 132272	ITS probe
Concentration (ng)	Ct value 1	Ct value 2	Ct value 3	Concentration (ng)	Average Ct	Stdev	Signal ratio
10	7.04	6.62	6.58	10	6.74667	0.25482	100
1	7.34	6.96	6.92	1	7.07333	0.231805	100
0.1	8.99	7.84	7.89	0.1	8.24	0.65	100
0.01	10.82	11.24	10.13	0.01	10.73	0.560446	100
0.001	13.69	15.01	16.84	0.001	15.18	1.58187	100
0.0001	-	-	-	0.0001	-	-	-
1e-05	-	-	-	1e-05	-	-	-

## Sheet: S. Table 5
Overview limit of detection - Multiplex RPA
LOD MM55	Mm probe
Concentration (ng)	Ct value 1	Ct value 2	Ct value 3	Concentration (ng)	Average Ct	Stdev	Signal ratio
10	6.2	7.81	6.27	10	6.76	0.91	100
1	7.93	6.5	7.74	1	7.39	0.776595	100
0.1	9.91	9.29	10.9	0.1	10.0333	0.812055	100
0.01	12.81	11.03	13.6	0.01	12.48	1.3164	100
0.001	-	-	-	0.001	-	-	0
0.0001	-	-	-	0.0001	-	-	0
1e-05	-	-	-	1e-05	-	-	0
LOD CBS 132272	Fs probe
Concentration (ng)	Ct value 1	Ct value 2	Ct value 3	Concentration (ng)	Average Ct	Stdev	Signal ratio
10	6.09	6.26	6.14	10	6.16333	0.0873689	100
1	7.74	7.54	6.9	1	7.39333	0.438786	100
0.1	8.97	7.55	9.07	0.1	8.53	0.850176	100
0.01	11.08	8.97	10.09	0.01	10.0467	1.05567	100
0.001	12.99	14.89	12.78	0.001	13.5533	1.16234	100
0.0001	-	-	-	0.0001	-	-	0
1e-05	-	-	-	1e-05	-	-	0
LOD CBS 132272	ITS probe
Concentration (ng)	Ct value 1	Ct value 2	Ct value 3	Concentration (ng)	Average Ct	Stdev	Signal ratio
10	10.7	12.45	10.99	10	11.38	0.937923	100
1	12.09	14.85	11.45	1	12.7967	1.8068	100
0.1	13.8	11.9	14.24	0.1	13.3133	1.2436	100
0.01	16.35	13.99	14.74	0.01	15.0267	1.20583	100
0.001	-	-	16.79	0.001	16.79	-	33.3333
0.0001	-	-	-	0.0001	-	-	0
1e-05	-	-	-	1e-05	-	-	0
LOD MM55	ITS probe
Concentration (ng)	Ct value 1	Ct value 2	Ct value 3	Concentration (ng)	Average Ct	Stdev	Signal ratio
10	8.35	11.62	8.61	10	9.52667	1.81753	100
1	10.13	9.17	9.73	1	9.67667	0.482217	100
0.1	12.71	12.83	13.92	0.1	13.1533	0.666658	100
0.01	16.31	15.88	17.78	0.01	16.6567	0.99631	100
0.001	-	-	-	0.001	-	-	0
0.0001	-	-	-	0.0001	-	-	0
1e-05	-	-	-	1e-05	-	-	0
